# Supplementary material for: Systemic decoupling of trait coordination: network-based identification of multi-stress resilient maize ideotypes
Source: Front Plant Sci. 2026 Jul 8;17:1863221. doi: 10.3389/fpls.2026.1863221 (PMC13388051; doi:10.3389/fpls.2026.1863221)
Supplement: Supplementary file 1 [file DataSheet1.csv]

Variety	Treatment	100-Kernel Weight (14% moisture) (g)	ASI	Days to Anthesis	Days to Silking	Days to Tasseling	Ear Area (cm²)	Ear Diameter (cm)	Ear Height (cm)	Ear Length (cm)	Ear Weight (g)	Empty Kernel Rate (%)	Grain Yield per Plant (g)	Kernel Length (mm)	Kernel Rows per Ear	Kernel Thickness (mm)	Kernel Width (mm)	Kernels per Row	Plant Height (cm)	Tip Blank (cm)	Total Kernels per Ear
V1	Drought	32.37 ± 0.86	0.83 ± 0.76	61 ± 0	61.83 ± 0.76	60.33 ± 1.15	6919.88 ± 347.13	47.07 ± 0.58	108.28 ± 2.67	170.32 ± 8.26	177.73 ± 17.72	19.35 ± 6.24	155.58 ± 18.06	18.48 ± 0.73	14.27 ± 0.7	6.35 ± 0.28	10.37 ± 0.45	28.17 ± 3.01	270.78 ± 15.64	23 ± 7.5	199 ± 31.63
V1	Nitrogen	38.45 ± 1.1	0 ± 0	61 ± 0	61 ± 0	61 ± 0	8740.85 ± 102.16	51.22 ± 1.29	119.17 ± 9.82	194.78 ± 2.48	260.85 ± 9.36	11.03 ± 0.13	220.39 ± 18.29	20.45 ± 0.8	14.13 ± 0.7	5.38 ± 0.6	10.92 ± 0.36	36.83 ± 4.51	297.11 ± 16.29	14.57 ± 2.48	306 ± 29.3
V1	Water	38.59 ± 0.21	1 ± 0	60.67 ± 0.58	61.67 ± 0.58	59.67 ± 2.31	8509.88 ± 257.45	50.2 ± 1.47	120.11 ± 7.11	192.45 ± 2.27	246.58 ± 9.5	14.37 ± 1.27	214.69 ± 13.57	20.42 ± 1.18	13.67 ± 0.12	5.23 ± 0.19	11.55 ± 0.26	37.67 ± 0.76	285.78 ± 12.58	21.07 ± 0.84	280 ± 13.48
V10	Drought	32.69 ± 1.45	0.33 ± 0.58	64.5 ± 1.8	64.83 ± 1.26	63 ± 1.5	7965.48 ± 185.74	48.75 ± 1.13	129.5 ± 4.81	188.28 ± 2.27	214.98 ± 11.39	12.23 ± 1.51	181.26 ± 7.94	18.98 ± 0.79	15 ± 0	4.98 ± 0.26	10.22 ± 0.28	37 ± 3	299.72 ± 7.18	15.82 ± 3.17	286.83 ± 10.54
V10	Nitrogen	36.65 ± 1.65	0.33 ± 0.58	62.5 ± 0.5	62.83 ± 0.76	61.67 ± 0.58	8715.95 ± 222.96	51.07 ± 1.29	148.22 ± 1.36	194.98 ± 1.9	249.78 ± 5.11	10.05 ± 0.69	237.1 ± 9.6	19.38 ± 0.31	14.73 ± 0.81	5.28 ± 0.32	10.9 ± 0.35	37.67 ± 1.89	345.83 ± 3	13.95 ± 1.18	317.5 ± 16.09
V10	Water	37.43 ± 0.37	0.33 ± 0.58	62.83 ± 0.76	63.17 ± 0.29	61.83 ± 0.76	8563.27 ± 230.61	51.08 ± 0.69	138.94 ± 11.26	191.62 ± 3.27	250.7 ± 18.31	13.1 ± 2.26	245.34 ± 11.89	20.38 ± 0.54	14.93 ± 0.61	5.42 ± 0.34	10.6 ± 0.15	35 ± 2.18	330.67 ± 15.84	15.88 ± 2.08	276.67 ± 37
V11	Drought	33.9 ± 0.23	0 ± 0.5	62.67 ± 0.76	62.67 ± 0.58	62.17 ± 0.76	7570.33 ± 380.1	50.68 ± 0.5	115.83 ± 3.61	170.98 ± 4.72	204.7 ± 5.48	12.15 ± 0.43	187.54 ± 3.01	19.68 ± 0.19	16.53 ± 0.23	7.18 ± 1.84	9.68 ± 0.33	25.83 ± 6.21	285.33 ± 9.85	14.97 ± 3.6	214.5 ± 66.57
V11	Nitrogen	34.5 ± 1.43	-0.33 ± 0.58	62.67 ± 1.61	62.33 ± 1.04	61.67 ± 1.15	8480.78 ± 469.54	52.9 ± 1.3	133.33 ± 1.44	181.32 ± 5.8	224.13 ± 6.51	8.57 ± 0.35	214.02 ± 10.3	19.98 ± 0.96	17.07 ± 0.12	4.88 ± 0.29	9.58 ± 0.06	37.17 ± 2.57	316.94 ± 6.79	9.5 ± 1.99	341.5 ± 38.08
V11	Water	35.2 ± 0.81	-0.17 ± 0.29	62.83 ± 0.76	62.67 ± 1.04	61.17 ± 1.04	8036.7 ± 293.14	52.13 ± 0.88	124.89 ± 6.62	176.68 ± 3.53	221.93 ± 7.81	11.72 ± 0.38	207.83 ± 5.55	21.18 ± 0.93	15.87 ± 0.31	5.77 ± 0.79	10.33 ± 0.32	31.67 ± 4.54	316.83 ± 10.93	11.32 ± 0.68	274.67 ± 48.2
V12	Drought	31.56 ± 1.37	0.17 ± 0.29	61.33 ± 0.29	61.5 ± 0.5	60.33 ± 1.15	7724.77 ± 128.19	49.82 ± 1.14	102.94 ± 4	177 ± 1.43	202.08 ± 22.95	11 ± 0.85	182.38 ± 24.55	18.5 ± 0.48	16.2 ± 0.35	5.3 ± 0.09	9.67 ± 0.19	33.17 ± 0.76	285.61 ± 6.3	13.58 ± 2.69	303 ± 7.37
V12	Nitrogen	32.9 ± 0.37	0.17 ± 0.29	61.67 ± 0.58	61.83 ± 0.76	61 ± 0	8452.68 ± 137.69	52.33 ± 1.48	111.67 ± 7.22	183.82 ± 0.4	252.13 ± 5.81	9.6 ± 0.95	217.83 ± 9.21	19.02 ± 0.06	16.07 ± 0.46	5.63 ± 0.96	10.22 ± 0.39	30.5 ± 6.54	312.78 ± 5.09	11.97 ± 0.53	268.33 ± 62.07
V12	Water	35.29 ± 0.21	0 ± 0	61.17 ± 0.58	61.17 ± 0.58	60.17 ± 0.76	8412.2 ± 212.86	52.97 ± 0.86	112.17 ± 0.33	181.78 ± 2.66	246.97 ± 12.76	10.7 ± 1.78	217.59 ± 8.12	20.27 ± 0.4	16.47 ± 0.42	4.58 ± 0.77	10.12 ± 0.28	35.83 ± 1.04	310 ± 8.82	11.9 ± 1.53	317.83 ± 8.52
V13	Drought	35.11 ± 3.89	0.33 ± 0.58	66.17 ± 0.29	66.5 ± 0.87	65.33 ± 0.58	7636.58 ± 262.66	51.55 ± 0.2	129.11 ± 6.94	170.45 ± 5.17	202.03 ± 62.64	10.8 ± 1.59	159.36 ± 41.9	18.23 ± 0.6	14.4 ± 0.6	5.77 ± 0.3	11.28 ± 0.5	29.67 ± 1.61	266.94 ± 14.15	14.02 ± 2.96	257.83 ± 22.44
V13	Nitrogen	40.2 ± 1.78	-0.17 ± 0.29	66.33 ± 0.58	66.17 ± 0.29	63.5 ± 1.32	9340.58 ± 671.38	55.63 ± 1.78	148.67 ± 4	191.72 ± 1.94	293.67 ± 26.24	8.27 ± 0.6	240.59 ± 27.74	19.53 ± 0.33	15.4 ± 0.72	5.45 ± 0.33	11.35 ± 0.18	34.67 ± 3.21	305.72 ± 4.82	9.67 ± 0.93	320.5 ± 35.7
V13	Water	42.94 ± 1.29	-1 ± 0.5	65.83 ± 0.29	64.83 ± 0.58	63.5 ± 1.8	9007.23 ± 381.39	55.72 ± 1.51	128.22 ± 16.17	183.58 ± 5.3	308.2 ± 3.59	9.83 ± 0.56	237.71 ± 5.41	21.58 ± 1.2	14.73 ± 0.12	5.25 ± 0.23	11.9 ± 0.3	35 ± 1.8	291.67 ± 4.41	11.67 ± 0.5	341 ± 6.38
V14	Drought	29.85 ± 0.63	0.83 ± 0.76	61.67 ± 0.76	62.5 ± 1	61 ± 0	7314.45 ± 690.05	51.08 ± 2.53	106.94 ± 1.51	168.05 ± 8.72	177.1 ± 16.17	17.72 ± 1.26	152.53 ± 10.77	18.63 ± 0.46	17.07 ± 0.58	6.63 ± 0.53	9.42 ± 0.6	25.67 ± 3.21	259.28 ± 11.6	24.32 ± 1.92	201 ± 39.01
V14	Nitrogen	34 ± 0.59	0.33 ± 0.29	61.5 ± 0.87	61.83 ± 1.04	61 ± 0	9125.95 ± 434.04	54.65 ± 1.13	112.94 ± 3.1	192.45 ± 5.48	267.07 ± 9.23	11.27 ± 0.23	235.21 ± 19.37	21.2 ± 1.1	17.33 ± 1.01	6.55 ± 0.96	9.93 ± 0.38	29.83 ± 3.33	293.89 ± 6.99	19.68 ± 0.64	259.67 ± 32.84
V14	Water	34.75 ± 0.4	0.67 ± 0.29	61.33 ± 0.29	62 ± 0.5	61 ± 0	8786.8 ± 200.42	55.38 ± 0.88	117.28 ± 4.88	184.3 ± 2.43	250.62 ± 14.95	13.4 ± 1.15	219.5 ± 10.66	21.15 ± 0.26	17.53 ± 0.64	6.52 ± 0.32	9.93 ± 0.33	28.67 ± 1.61	281.39 ± 9.99	19.73 ± 1.69	253.83 ± 15.04
V15	Drought	32.88 ± 1.36	0.67 ± 0.58	63.5 ± 0.5	64.17 ± 0.76	61.5 ± 0.5	7049.27 ± 566.99	52.7 ± 1.13	125.61 ± 3.96	151.47 ± 9.11	174.3 ± 13.46	11.53 ± 0.99	144.79 ± 15.3	19.72 ± 0.86	18.23 ± 0.06	7.2 ± 1.68	9 ± 0.26	22.17 ± 4.91	277.78 ± 4.09	12.22 ± 0.29	197.5 ± 46.79
V15	Nitrogen	33.53 ± 0.09	1.83 ± 1.44	62.67 ± 0.29	64.5 ± 1.32	60.83 ± 0.76	8402.73 ± 272.21	54.42 ± 0.63	136.33 ± 3.84	171.73 ± 6.51	255.33 ± 12.38	9.63 ± 1.35	210.33 ± 8.91	21.4 ± 0.67	17.93 ± 0.83	6.03 ± 0.7	9.53 ± 0.4	28.83 ± 4.07	306.28 ± 4.43	10.82 ± 1.72	264.33 ± 42.15
V15	Water	34.18 ± 0.7	-0.33 ± 1.04	64.5 ± 0.87	64.17 ± 0.76	61.33 ± 0.58	8442.22 ± 89.28	54.53 ± 0.33	125.39 ± 4.86	174.27 ± 1.35	248.98 ± 12.39	11.9 ± 0.28	202.1 ± 4.22	21.3 ± 0.1	16.93 ± 0.12	6.18 ± 0.4	10.13 ± 0.03	26.67 ± 4.65	294 ± 3.79	13.62 ± 0.1	242.17 ± 61.02
V16	Drought	33.41 ± 5.6	0 ± 0	62.67 ± 0.29	62.67 ± 0.29	61.83 ± 0.58	7177.37 ± 983.93	46.02 ± 3.94	133.5 ± 8.38	179 ± 10.11	173.83 ± 48.87	12.02 ± 0.38	154.3 ± 43.21	18.13 ± 2.16	14.53 ± 0.31	5.08 ± 0.13	10.3 ± 0.26	35.33 ± 3.01	281.28 ± 3.22	15.62 ± 6.29	256.17 ± 34.79
V16	Nitrogen	37.89 ± 0.25	0.17 ± 0.29	62.5 ± 0.5	62.67 ± 0.76	61.33 ± 0.29	8745.05 ± 484.78	49.47 ± 0.94	148.72 ± 5.26	199.97 ± 8.1	231.93 ± 3.13	9.82 ± 1.2	234.91 ± 5.56	19.43 ± 0.36	14.93 ± 0.76	5.18 ± 0.28	10.43 ± 0.57	39.5 ± 1.73	317.56 ± 9.92	14.05 ± 1.95	323.17 ± 38.63
V16	Water	37.86 ± 0.28	0 ± 0	63 ± 0	63 ± 0	61.67 ± 0.58	8492.83 ± 517.71	49.95 ± 0.98	139.17 ± 4.34	193.18 ± 9.31	228.28 ± 13.65	12.2 ± 1.25	218.42 ± 2.81	19.25 ± 0.05	14.73 ± 0.61	5.18 ± 0.45	10.67 ± 0.34	37.5 ± 2.6	302.11 ± 9.95	13.83 ± 1.85	296.67 ± 16.07
V17	Drought	29.87 ± 2.9	0.5 ± 0.5	61.5 ± 0	62 ± 0.5	61 ± 0	6889.62 ± 619.52	47.23 ± 1.7	98.56 ± 2.11	166.67 ± 6.92	193.4 ± 20.68	11.15 ± 1.6	163.23 ± 36.76	17.9 ± 1.13	16.87 ± 1.17	5.25 ± 0.15	8.8 ± 0.36	31 ± 2.78	279.72 ± 12.01	12.87 ± 0.42	253 ± 74.37
V17	Nitrogen	34.36 ± 0.74	0.17 ± 0.29	61.67 ± 0.76	61.83 ± 0.58	60 ± 1	8635.75 ± 102.52	53.85 ± 1.93	112.94 ± 4.22	186.27 ± 2.78	241.13 ± 3.79	9.72 ± 0.18	209.22 ± 4.23	20.28 ± 1.07	16.8 ± 0.53	4.88 ± 0.1	9.77 ± 0.33	36.67 ± 3.62	308.89 ± 2.1	10.93 ± 0.78	331.67 ± 45.14
V17	Water	35.01 ± 1.06	0.17 ± 0.29	61.5 ± 0.5	61.67 ± 0.58	61 ± 0	8093.62 ± 293.25	51.18 ± 0.8	105.28 ± 5.91	180.1 ± 4.18	234.85 ± 10.18	11.45 ± 0.28	204.24 ± 9.04	20.57 ± 0.54	16.33 ± 0.31	7.08 ± 2	9.85 ± 0.2	27.83 ± 7.52	304.39 ± 3.17	14.38 ± 2.16	237.83 ± 66.44
V18	Drought	31.76 ± 1.18	1.17 ± 0.58	63.17 ± 0.29	64.33 ± 0.76	62.17 ± 0.29	7407.83 ± 376.36	48.55 ± 1.01	117.39 ± 2.34	176.48 ± 5.48	176.15 ± 2.38	11.8 ± 0.43	144 ± 2.59	17.27 ± 0.32	15.33 ± 0.64	4.87 ± 0.24	9.97 ± 0.23	33.5 ± 2.18	281.56 ± 13.19	15.25 ± 1.99	283 ± 16.09
V18	Nitrogen	38.06 ± 0.7	0.33 ± 0.29	62.33 ± 0.29	62.67 ± 0.29	61.33 ± 0.29	9007.15 ± 491.23	52.15 ± 0.75	124.83 ± 11.18	197.22 ± 7.29	276.08 ± 15.43	9.5 ± 0.67	229.11 ± 6.25	21.25 ± 0.85	15.13 ± 0.23	4.95 ± 0.17	10.83 ± 0.29	40 ± 0.87	320 ± 5.2	12.45 ± 2.82	350.83 ± 9.36
V18	Water	39.56 ± 0.86	0.17 ± 0.29	62.5 ± 0	62.67 ± 0.29	61.5 ± 0.5	8846.38 ± 92.28	52.25 ± 0.72	125.11 ± 7.83	193.05 ± 0.73	271.27 ± 8.96	10.88 ± 1.45	225.28 ± 4.99	20.68 ± 0.32	15.13 ± 0.12	5.05 ± 0.33	10.85 ± 0.1	37.5 ± 2.78	310.56 ± 2.43	13.68 ± 1.9	308.67 ± 8.33
V19	Drought	31.21 ± 1.24	-0.33 ± 0.29	63.5 ± 0.5	63.17 ± 0.76	61 ± 0	6846.18 ± 339.78	49.9 ± 1.58	106.33 ± 2.2	162.25 ± 4.68	145 ± 3.9	17.08 ± 2.82	122.45 ± 10.32	16.37 ± 0.43	15.73 ± 0.12	6.02 ± 0.55	9.98 ± 0.26	27.17 ± 1.61	281.06 ± 7.74	24.97 ± 3.9	221.17 ± 15.77
V19	Nitrogen	40.02 ± 1.42	-1 ± 0.87	64.33 ± 0.76	63.33 ± 0.58	61 ± 0	8781.63 ± 226.47	55.02 ± 1.19	119.89 ± 6.16	188.17 ± 0.58	253.83 ± 7.13	10.98 ± 1.03	202.6 ± 0.77	19.22 ± 0.81	15.27 ± 0.5	5.63 ± 0.13	11.33 ± 0.36	33 ± 0.87	306.39 ± 4.19	19.8 ± 0.91	296.17 ± 16.97
V19	Water	40.43 ± 0.94	-0.67 ± 0.76	64 ± 1.32	63.33 ± 0.58	60.33 ± 1.15	8858.33 ± 558.97	56.07 ± 0.2	121.44 ± 3.27	184.62 ± 8.5	253.58 ± 24.99	13.18 ± 0.35	203.4 ± 13.83	19.38 ± 1.14	15.47 ± 0.23	5.65 ± 0.18	11.27 ± 0.33	32.33 ± 1.76	300.33 ± 1	21.25 ± 1.26	263.33 ± 31.15
V2	Drought	28.08 ± 0.59	1.17 ± 0.76	57.67 ± 0.58	58.83 ± 0.29	55.67 ± 0.58	6656.77 ± 424.17	44.27 ± 1.47	108.56 ± 5.02	170.83 ± 6.17	156.6 ± 11.18	17.82 ± 3.15	139.2 ± 2.35	16.58 ± 0.18	14.47 ± 0.61	5.73 ± 1.15	9.63 ± 0.33	30.83 ± 6.53	262.28 ± 5.02	19.07 ± 5.5	218 ± 57.84
V2	Nitrogen	30.97 ± 0.75	0.17 ± 0.29	59.83 ± 1.04	60 ± 1	55 ± 1.73	7682.93 ± 332.65	46.75 ± 0.97	120.06 ± 3.73	186.18 ± 3.05	195.4 ± 9.8	10.23 ± 0.3	178.1 ± 9.05	17.57 ± 0.13	14.87 ± 0.12	5.37 ± 0.58	9.87 ± 0.21	34.83 ± 2.75	295.44 ± 4.85	14.18 ± 3.34	294.83 ± 24.48
V2	Water	31.99 ± 0.85	0.83 ± 1.04	57.5 ± 0.5	58.33 ± 0.76	56.83 ± 0.29	7524.65 ± 287.48	47.08 ± 0.6	117.28 ± 10.46	181.75 ± 6.13	192.27 ± 12.19	12.9 ± 1.2	170.57 ± 10.1	19.1 ± 0.35	14.67 ± 0.46	5.35 ± 0.13	10.08 ± 0.35	34.17 ± 1.44	274.17 ± 15.1	15.07 ± 3.19	253.83 ± 37.38
V20	Drought	30.68 ± 1.95	1.33 ± 0.58	63.67 ± 0.29	65 ± 0.87	62.5 ± 0.5	6792.37 ± 322.19	46.8 ± 1.85	137.22 ± 1.73	163.43 ± 0.85	150.22 ± 27.6	12.73 ± 2.33	133.12 ± 22.43	17.5 ± 0.64	14.47 ± 0.95	5.52 ± 0.5	10.17 ± 0.29	30.33 ± 2.31	319.33 ± 8.08	15.5 ± 3.81	241.67 ± 32.51
V20	Nitrogen	37.61 ± 0.19	0.17 ± 0.58	64 ± 0.5	64.17 ± 0.29	62.33 ± 0.76	8825.9 ± 373.17	52.68 ± 1.37	149.83 ± 5.51	187.97 ± 3.93	256.78 ± 16.94	11.93 ± 0.34	227.86 ± 9.94	20.25 ± 1.08	14.77 ± 0.15	5.35 ± 0.18	11.1 ± 0.23	33.17 ± 1.04	348.61 ± 8.55	13.45 ± 1.43	304.83 ± 18.99
V20	Water	40.18 ± 0.8	-0.5 ± 0	64.5 ± 0	64 ± 0	62 ± 0	8524.42 ± 488.76	52.62 ± 1.68	149.22 ± 7.44	183.33 ± 7.02	250.22 ± 11.5	11.65 ± 1.34	228.99 ± 14.9	21.23 ± 0.95	14.93 ± 0.5	5.43 ± 0.4	11.05 ± 0.48	34.5 ± 3.12	340.28 ± 3.47	15.35 ± 0.31	296.17 ± 28.02
V21	Drought	32.2 ± 3.4	1.83 ± 0.29	63.67 ± 0.58	65.5 ± 0.87	62.17 ± 1.04	7646.28 ± 437.11	49.93 ± 1.3	145.39 ± 12.17	178.13 ± 5.76	184.2 ± 28.7	12.67 ± 0.2	158.83 ± 27.58	17.88 ± 1	16.33 ± 0.64	5.73 ± 0.33	9.62 ± 0.6	31.33 ± 2.47	310.56 ± 11.68	19.03 ± 2.5	271.67 ± 18.87
V21	Nitrogen	36.76 ± 1.05	0.83 ± 0.58	62.83 ± 0.29	63.67 ± 0.76	61.17 ± 0.29	8930.77 ± 321.4	53.03 ± 0.51	154.78 ± 3.85	193.32 ± 6.28	265 ± 1.43	10.33 ± 1.04	241.97 ± 3.82	20.38 ± 0.89	15.93 ± 0.12	5.12 ± 0.08	10.45 ± 0.05	38 ± 1.8	346.39 ± 6.03	17.18 ± 1.87	340.5 ± 18.15
V21	Water	38.96 ± 0.55	1.17 ± 0.29	62.83 ± 0.58	64 ± 0.5	61.17 ± 0.29	8684.07 ± 206.12	53.7 ± 0.97	156.28 ± 2.18	186.73 ± 0.79	264.82 ± 15.19	12.73 ± 1.75	231.05 ± 6.81	21.62 ± 0.46	16.13 ± 0.61	5.4 ± 0.2	10.47 ± 0.2	34.67 ± 1.26	337.11 ± 3.66	17.97 ± 1.69	308.5 ± 2.18
V3	Drought	29.17 ± 0.73	-0.67 ± 1.15	60.33 ± 1.15	59.67 ± 1.15	59 ± 2	7547.42 ± 441.52	47.08 ± 1.9	101.72 ± 5.27	179.8 ± 7.86	204.5 ± 12.89	14.92 ± 4.45	189.31 ± 13.34	18.08 ± 0.12	15.33 ± 0.95	6.33 ± 0.49	9.65 ± 0.5	28.83 ± 2.36	254.67 ± 9.86	13.68 ± 2.89	202.5 ± 4.77
V3	Nitrogen	29.76 ± 0.49	-0.33 ± 0.58	61 ± 0	60.67 ± 0.58	59.5 ± 1.5	8140.38 ± 261.37	48.28 ± 0.58	115.78 ± 4	188.82 ± 5.17	229.67 ± 3.85	9.58 ± 0.14	199.38 ± 6.08	19.6 ± 0.4	15 ± 0.6	6.32 ± 0.95	10.13 ± 0.28	30.83 ± 4.86	282.33 ± 6.95	9.35 ± 0.3	252.67 ± 40.55
V3	Water	31.61 ± 1.33	0 ± 0	59.67 ± 1.15	59.67 ± 1.15	57.83 ± 0.29	8186.5 ± 137.11	49.27 ± 1.88	102.83 ± 6.61	188 ± 3.43	221.75 ± 1.67	13.75 ± 2.25	201.15 ± 3.41	19.68 ± 0.68	14.93 ± 0.5	7.78 ± 1.73	10.37 ± 0.08	27.33 ± 4.16	269.78 ± 9.96	11.07 ± 0.89	212.5 ± 45.52
V4	Drought	26.54 ± 0.43	-0.5 ± 1.32	58 ± 1.73	57.5 ± 0.5	55 ± 0	7053.87 ± 336.35	45.83 ± 1.58	93.39 ± 2.34	175 ± 4.45	159.4 ± 2.15	16.78 ± 3.01	141.49 ± 7.21	17.37 ± 0.7	13.73 ± 0.5	6.27 ± 0.6	10.53 ± 0.63	26.5 ± 2.29	281.67 ± 7.59	20 ± 3.67	192.5 ± 15.17
V4	Nitrogen	30.59 ± 0.39	0 ± 0	62 ± 6.56	62 ± 6.56	58.33 ± 6.81	7706.03 ± 236.19	47.58 ± 0.5	96.44 ± 7.6	182.8 ± 4.18	206.12 ± 3.13	12.53 ± 3.7	181.22 ± 11.13	18.47 ± 0.7	14.47 ± 0.12	5.87 ± 0.38	10.43 ± 0.12	31.33 ± 1.61	303.22 ± 5.29	16.33 ± 2.55	253.17 ± 38.76
V4	Water	32.46 ± 1.77	0.17 ± 0.29	56.33 ± 0.58	56.5 ± 0.5	56.33 ± 0.58	7905.08 ± 272.56	48.48 ± 0.69	98.89 ± 3.76	184.2 ± 5.03	211.63 ± 7.23	12.6 ± 0.75	181.49 ± 3.59	19.7 ± 0.36	14.33 ± 0.12	6.7 ± 0.39	10.62 ± 0.23	28 ± 0.5	293.28 ± 6.2	15.08 ± 1.09	230 ± 12.82
V5	Drought	34.08 ± 0.55	-0.17 ± 0.76	64.67 ± 0.76	64.5 ± 0.5	63.17 ± 0.58	7662.78 ± 533.03	49.47 ± 0.77	125.94 ± 5.54	178.7 ± 9.5	213.83 ± 13.1	11.43 ± 0.62	180.22 ± 8.81	18.43 ± 0.12	15.4 ± 0.87	5.47 ± 0.66	10.12 ± 0.53	29.67 ± 2.02	290.33 ± 15.84	15.85 ± 1.64	249.5 ± 28.71
V5	Nitrogen	37.86 ± 0.7	0 ± 0.5	63.67 ± 1.04	63.67 ± 0.58	61.83 ± 0.29	8796.07 ± 158.32	52.45 ± 1.57	136.94 ± 8.51	187.88 ± 5.14	279.7 ± 8.26	10 ± 0.49	232.78 ± 7.12	20.67 ± 0.92	15.73 ± 0.5	4.85 ± 0.09	10.47 ± 0.13	37.83 ± 1.61	326.11 ± 6.03	14.72 ± 1.47	342.67 ± 15.04
V5	Water	38.54 ± 0.41	-0.33 ± 0.76	64.5 ± 1.32	64.17 ± 0.58	63 ± 0.5	9198.05 ± 166.29	53.45 ± 0.75	126.94 ± 6.45	197.62 ± 6.22	274.6 ± 7.24	11.95 ± 1.35	239.44 ± 1.15	20.45 ± 0.39	15.27 ± 0.31	5.05 ± 0.28	11 ± 0.31	39.5 ± 0.87	310.94 ± 6.51	17.87 ± 3.21	336.33 ± 5.48
V6	Drought	26.59 ± 2.52	0.67 ± 0.29	63.67 ± 0.76	64.33 ± 0.58	61 ± 0	7296.15 ± 624.53	47.48 ± 2.33	145.94 ± 3.5	176.72 ± 5.63	167.18 ± 21.89	12.43 ± 1.21	152.53 ± 27.88	17.98 ± 0.9	15.27 ± 0.42	6.58 ± 0.85	9.78 ± 0.58	27.83 ± 3.62	299.22 ± 13.22	13.37 ± 4.48	230.5 ± 34.32
V6	Nitrogen	35.31 ± 0.62	0.17 ± 0.29	62.83 ± 0.29	63 ± 0.5	61 ± 0	8325.8 ± 359.12	51.4 ± 0.62	151.28 ± 9.35	185.1 ± 7	249.63 ± 4.53	10.47 ± 0.71	230.78 ± 2.64	21.28 ± 0.13	15.07 ± 0.31	5.27 ± 0.32	10.73 ± 0.19	35.83 ± 0.58	328.89 ± 1.73	12.22 ± 2.7	267.5 ± 45.99
V6	Water	35.56 ± 0.73	0.5 ± 0.5	62.83 ± 0.29	63.33 ± 0.58	61 ± 0	8420.35 ± 65.33	51.3 ± 0.85	143.72 ± 6.31	185.48 ± 1.15	244.62 ± 5.77	12.17 ± 1.71	221.91 ± 1.97	21.13 ± 1.05	15.33 ± 0.46	5.88 ± 0.41	10.52 ± 0.18	30.33 ± 5.06	318.56 ± 7.28	13.5 ± 1.84	260.5 ± 43.28
V7	Drought	29.29 ± 2.97	2.17 ± 0.29	63.33 ± 0.58	65.5 ± 0.87	62.33 ± 0.58	7507.55 ± 800.72	47.68 ± 2.74	139.83 ± 2.74	182.03 ± 7.49	171.63 ± 41.01	12.83 ± 2.4	142.67 ± 35.69	17.93 ± 0.85	16.2 ± 0.4	5.18 ± 0.31	9.25 ± 0.53	35.33 ± 3.25	313.5 ± 9.89	16.5 ± 5.01	277.67 ± 47.02
V7	Nitrogen	37.18 ± 1.82	0.83 ± 1.44	63 ± 1.32	63.83 ± 1.15	61.33 ± 0.58	9117.55 ± 121.63	52.83 ± 0.38	155.67 ± 2.75	195.75 ± 3.86	275.35 ± 1.78	8.53 ± 0.84	237.36 ± 5.72	21.15 ± 1.31	16.23 ± 0.15	5.3 ± 0.53	10.32 ± 0.29	32.83 ± 9.61	356.28 ± 4.35	11.08 ± 0.84	295.83 ± 84.29
V7	Water	38.8 ± 1.03	0.83 ± 1.04	63.33 ± 1.26	64.17 ± 0.76	62.33 ± 0.76	9178.52 ± 325.61	52.43 ± 1.15	141.28 ± 10.46	198.83 ± 4.61	266.67 ± 2.11	10.48 ± 0.51	225.35 ± 1.5	20.92 ± 1.01	16.13 ± 0.42	4.73 ± 0.18	10.23 ± 0.43	42 ± 3.91	340.94 ± 8.17	14.17 ± 2.16	353.33 ± 17.42
V8	Drought	30.43 ± 0.84	1.33 ± 1.26	63 ± 0.87	64.33 ± 0.58	61.83 ± 1.04	7384.78 ± 283.86	50.07 ± 1.21	134.17 ± 1.67	173.32 ± 2.59	175.53 ± 15.23	14.47 ± 2.27	154.37 ± 17.71	17.65 ± 0.28	16.4 ± 0.4	5.75 ± 0.22	9.63 ± 0.4	30.17 ± 0.29	292.33 ± 10.89	19.08 ± 1.24	259 ± 16.71
V8	Nitrogen	35.25 ± 0.6	0.83 ± 0.76	62.5 ± 0.5	63.33 ± 1.04	61 ± 0	8420.45 ± 311.59	52.22 ± 0.62	140.06 ± 3.07	178.93 ± 2.23	241.05 ± 10.12	10.48 ± 0.97	205.99 ± 15.12	21.2 ± 0.97	16.47 ± 1.01	5.17 ± 0.08	9.97 ± 0.48	35.67 ± 0.76	317.5 ± 8.46	15.93 ± 2.41	327.83 ± 18.79
V8	Water	35.92 ± 0.96	-0.5 ± 0.87	64 ± 0.87	63.5 ± 0.87	61.5 ± 0.5	8338.75 ± 177.07	52.68 ± 0.32	133.56 ± 0.59	181.5 ± 1.79	238.53 ± 2.45	11 ± 0.84	208.08 ± 7.92	20.57 ± 1.14	16.87 ± 0.64	5.58 ± 0.03	9.85 ± 0.44	32.5 ± 0	305.94 ± 8.25	16.95 ± 1.98	287.67 ± 1.26
V9	Drought	32.22 ± 0.98	0 ± 0	61 ± 0	61 ± 0	59.67 ± 1.15	7005.82 ± 81.24	49.28 ± 1.26	105.11 ± 2.51	162.82 ± 1.14	172.57 ± 4.1	13.23 ± 0.6	154.61 ± 2.25	18.42 ± 0.03	14 ± 0.4	5.77 ± 0.25	11.05 ± 0.56	27.83 ± 1.89	255.33 ± 8.81	15.8 ± 1.97	211.5 ± 24.43
V9	Nitrogen	34.73 ± 0.97	-0.67 ± 1.15	61 ± 0	60.33 ± 1.15	60.33 ± 1.15	7915.72 ± 338.99	51.42 ± 1.44	112.67 ± 4.69	173.4 ± 4.21	215.85 ± 18.92	10.2 ± 0.48	188.64 ± 15.4	20 ± 0.36	14.6 ± 0.53	5.55 ± 0.26	11.08 ± 0.19	31.67 ± 0.76	285.56 ± 6.36	12.25 ± 1.59	270.17 ± 17.35
V9	Water	36.05 ± 0.62	0.67 ± 1.15	59 ± 0	59.67 ± 1.15	57.67 ± 1.15	8145.95 ± 275.6	52.52 ± 1.08	108.39 ± 3.28	175.5 ± 4.7	229.98 ± 10.23	10.05 ± 1.43	204.19 ± 11.3	20.12 ± 0.64	14.27 ± 0.42	5.2 ± 0.22	11.57 ± 0.28	34 ± 2	270.5 ± 1.09	11.17 ± 1.59	277.83 ± 15.67
