# Supplementary material for: Systemic decoupling of trait coordination: network-based identification of multi-stress resilient maize ideotypes
Source: Front Plant Sci. 2026 Jul 8;17:1863221. doi: 10.3389/fpls.2026.1863221 (PMC13388051; doi:10.3389/fpls.2026.1863221)
Supplement: Supplementary file 2 [file DataSheet2.csv]

Trait	term	df	sumsq	meansq	statistic	p.value	significance
100-Kernel Weight (14% moisture) (g)	Variety	20	1114.0954142857142	55.704770714285715	26.10195251409945	1.9602558479103497e-35	***
100-Kernel Weight (14% moisture) (g)	Treatment	2	1095.0901555555558	547.5450777777779	256.5668153054476	3.724509723546884e-45	***
100-Kernel Weight (14% moisture) (g)	Variety:Treatment	40	263.7798277777778	6.594495694444445	3.09002642437372	8.785750787839717e-7	***
100-Kernel Weight (14% moisture) (g)	Residuals	126	268.89946666666657	2.1341227513227508	NA	NA	ns
ASI	Variety	20	45.674603174603185	2.283730158730159	5.361801242236025	1.3230001392981165e-9	***
ASI	Treatment	2	6.531746031746032	3.265873015873016	7.667701863354036	7.203335160768916e-4	***
ASI	Variety:Treatment	40	30.079365079365072	0.7519841269841268	1.7655279503105583	0.009328171000728042	**
ASI	Residuals	126	53.66666666666667	0.425925925925926	NA	NA	ns
Days to Anthesis	Variety	20	630.2486772486777	31.512433862433888	25.727213822894193	3.978840147469069e-35	***
Days to Anthesis	Treatment	2	4.224867724867697	2.1124338624338486	1.7246220302375699	0.18242093093001352	ns
Days to Anthesis	Variety:Treatment	40	92.60846560846561	2.3152116402116403	1.8901727861771063	0.004127900304533983	**
Days to Anthesis	Residuals	126	154.33333333333331	1.2248677248677247	NA	NA	ns
Days to Silking	Variety	20	655.1851851851853	32.75925925925927	26.890336590662297	4.533822583551197e-36	***
Days to Silking	Treatment	2	15.407407407407353	7.703703703703677	6.323561346362619	0.0024152388523979414	**
Days to Silking	Variety:Treatment	40	83.48148148148152	2.087037037037038	1.7131378935939183	0.013027140836186706	*
Days to Silking	Residuals	126	153.50000000000017	1.2182539682539697	NA	NA	ns
Days to Tasseling	Variety	20	655.6428571428572	32.78214285714286	22.820718232044193	1.2822509112905812e-32	***
Days to Tasseling	Treatment	2	6.150793650793663	3.0753968253968313	2.140883977900556	0.12180771804876936	ns
Days to Tasseling	Variety:Treatment	40	60.84920634920637	1.5212301587301593	1.0589779005524862	0.39434806858083915	ns
Days to Tasseling	Residuals	126	181.00000000000006	1.436507936507937	NA	NA	ns
Ear Area (cm²)	Variety	20	21714089.67812171	1085704.4839060854	7.428541000073018	1.8699318859286623e-13	***
Ear Area (cm²)	Treatment	2	65539748.69510582	32769874.34755291	224.2160355479337	3.0996136589249706e-42	***
Ear Area (cm²)	Variety:Treatment	40	8769470.226005284	219236.7556501321	1.5000483577360566	0.04732224234623608	*
Ear Area (cm²)	Residuals	126	18415293.79333332	146153.12534391525	NA	NA	ns
Ear Diameter (cm)	Variety	20	842.4508730158734	42.12254365079367	23.680892217082864	2.196360544160645e-33	***
Ear Diameter (cm)	Treatment	2	493.63785714285746	246.81892857142873	138.75924714071127	1.4254347732529454e-32	***
Ear Diameter (cm)	Variety:Treatment	40	85.49936507936516	2.137484126984129	1.201673185894672	0.2210025899092149	ns
Ear Diameter (cm)	Residuals	126	224.1233333333334	1.7787566137566142	NA	NA	ns
Ear Height (cm)	Variety	20	47194.9412110523	2359.747060552615	64.69515059937457	2.012837534703403e-56	***
Ear Height (cm)	Treatment	2	4081.2031158142518	2040.6015579071259	55.945413518686024	4.0883633294874656e-18	***
Ear Height (cm)	Variety:Treatment	40	1794.4079952969012	44.86019988242253	1.229893421980453	0.19437632140645006	ns
Ear Height (cm)	Residuals	126	4595.833333333393	36.4748677248682	NA	NA	ns
Ear Length (cm)	Variety	20	8080.213835978834	404.0106917989417	14.526607104638614	6.831226424949291e-24	***
Ear Length (cm)	Treatment	2	8643.546851851857	4321.773425925929	155.39367107872766	9.690173496333984e-35	***
Ear Length (cm)	Variety:Treatment	40	2086.120925925927	52.15302314814818	1.8752139286682512	0.004558456227501112	**
Ear Length (cm)	Residuals	126	3504.283333333331	27.81177248677247	NA	NA	ns
Ear Weight (g)	Variety	20	67423.24962962962	3371.162481481481	11.890703621954023	1.947324682743676e-20	***
Ear Weight (g)	Treatment	2	184771.75907407407	92385.87953703704	325.86181130780034	1.589831306917791e-50	***
Ear Weight (g)	Variety:Treatment	40	31235.637592592586	780.8909398148146	2.754344466460302	9.677682225730555e-6	***
Ear Weight (g)	Residuals	126	35722.56833333332	283.512447089947	NA	NA	ns
Empty Kernel Rate (%)	Variety	20	365.86087301587287	18.293043650793642	6.586907194398789	6.1286248512996326e-12	***
Empty Kernel Rate (%)	Treatment	2	385.63198412698375	192.81599206349188	69.42863470743715	4.71622820885363e-21	***
Empty Kernel Rate (%)	Variety:Treatment	40	197.89857142857102	4.947464285714275	1.781468886189892	0.008417554439261411	**
Empty Kernel Rate (%)	Residuals	126	349.9250000000004	2.777182539682543	NA	NA	ns
Grain Yield per Plant (g)	Variety	20	40746.72498333333	2037.3362491666667	8.72597304864157	1.1720188249249973e-15	***
Grain Yield per Plant (g)	Treatment	2	148683.07202936508	74341.53601468254	318.40705721702824	5.382263637391795e-50	***
Grain Yield per Plant (g)	Variety:Treatment	40	22578.268820634916	564.4567205158729	2.417585281938987	1.0719264578867952e-4	***
Grain Yield per Plant (g)	Residuals	126	29418.42313333329	233.47954867724835	NA	NA	ns
Kernel Length (mm)	Variety	20	91.89193121693121	4.59459656084656	7.891124085601342	2.9401928961018873e-14	***
Kernel Length (mm)	Treatment	2	211.37637566137562	105.68818783068781	181.51726566404642	7.851528062240612e-38	***
Kernel Length (mm)	Variety:Treatment	40	47.45473544973545	1.1863683862433863	2.037563042391748	0.001527517455359684	**
Kernel Length (mm)	Residuals	126	73.36333333333336	0.5822486772486775	NA	NA	ns
Kernel Rows per Ear	Variety	20	193.12962962962965	9.656481481481482	33.53068160940656	6.506453255227208e-41	***
Kernel Rows per Ear	Treatment	2	0.7893121693121694	0.3946560846560847	1.3703839794231114	0.2577687882620656	ns
Kernel Rows per Ear	Variety:Treatment	40	11.568465608465596	0.2892116402116399	1.0042439830975547	0.4757321285786681	ns
Kernel Rows per Ear	Residuals	126	36.28666666666669	0.2879894179894182	NA	NA	ns
Kernel Thickness (mm)	Variety	20	48.462010582010585	2.4231005291005294	5.993338786193359	7.928014417950556e-11	***
Kernel Thickness (mm)	Treatment	2	5.749550264550258	2.874775132275129	7.110518566988377	0.0011860809116429915	**
Kernel Thickness (mm)	Variety:Treatment	40	29.046560846560844	0.7261640211640211	1.7961066579420903	0.007656630598918066	**
Kernel Thickness (mm)	Residuals	126	50.94166666666667	0.4042989417989418	NA	NA	ns
Kernel Width (mm)	Variety	20	53.952407407407385	2.697620370370369	21.900783934707913	8.945831567974964e-32	***
Kernel Width (mm)	Treatment	2	17.10359788359789	8.551798941798944	69.42826460481108	4.717058660721398e-21	***
Kernel Width (mm)	Variety:Treatment	40	7.306957671957673	0.18267394179894184	1.4830487542955344	0.05215553485213231	ns
Kernel Width (mm)	Residuals	126	15.519999999999985	0.12317460317460306	NA	NA	ns
Kernels per Row	Variety	20	1762.470899470899	88.12354497354495	8.126543059282756	1.1675303417432648e-14	***
Kernels per Row	Treatment	2	767.5343915343917	383.76719576719586	35.39009514515739	6.346256795235095e-13	***
Kernels per Row	Variety:Treatment	40	749.9100529100533	18.747751322751334	1.728872895828253	0.011790814267458071	*
Kernels per Row	Residuals	126	1366.3333333333323	10.843915343915336	NA	NA	ns
Plant Height (cm)	Variety	20	72260.7031158142	3613.03515579071	48.24546592822622	2.5174806038843596e-49	***
Plant Height (cm)	Treatment	2	33429.31775426224	16714.65887713112	223.1936503762228	3.8803865351683686e-42	***
Plant Height (cm)	Variety:Treatment	40	1992.003233392146	49.80008083480365	0.6649888527344312	0.9308746814618573	ns
Plant Height (cm)	Residuals	126	9435.962962962865	74.88859494414973	NA	NA	ns
Tip Blank (cm)	Variety	20	1735.8084920634922	86.79042460317461	13.043304561827592	5.333316938384789e-22	***
Tip Blank (cm)	Treatment	2	354.9124603174603	177.45623015873014	26.66902100015107	2.197766957445814e-10	***
Tip Blank (cm)	Variety:Treatment	40	216.80476190476182	5.420119047619045	0.8145629408163098	0.769624464092607	ns
Tip Blank (cm)	Residuals	126	838.4066666666669	6.654021164021166	NA	NA	ns
Total Kernels per Ear	Variety	20	155017.73015873018	7750.886507936509	6.368383002633357	1.5577445884283793e-11	***
Total Kernels per Ear	Treatment	2	126188.00793650796	63094.00396825398	51.84010655143522	3.737305920265543e-17	***
Total Kernels per Ear	Variety:Treatment	40	61244.88095238097	1531.1220238095243	1.2580201582621386	0.17032918396368532	ns
Total Kernels per Ear	Residuals	126	153353.16666666663	1217.088624338624	NA	NA	ns
